# Supplementary material for: Downregulation of Light-Harvesting Complex II Induces ROS-Mediated Defense Against Turnip Mosaic Virus Infection in Nicotiana benthamiana
Source: Front Microbiol. 2021 Jul 5;12:690988. doi: 10.3389/fmicb.2021.690988 (PMC8287655; doi:10.3389/fmicb.2021.690988)
Supplement: Supplementary Table 1 — Primers used in the experiments. [file Table_1.XLSX]

## Sheet: Sheet1
Primer名称	序列(5' to 3')
NbLHCB3 qRT-FP	TGGACTTCCTGGAGTTGGAGA
NbLHCB3 qRT-RP	AGCTCAGCAAAGGTTGTGGG
NbUBC qRT-FP	TTTCGGTCCTGATGATACTCCC
NbUBC qRT-RP	CACAGAGCAAAGACTGGATTGA
NbLHCB3-VIGS-FP	CgACgACAAgACCgTCACCGGTTATCCATGGGAGATGGG
NbLHCB3-VIGS-RP	gAggAgAagAgCCgTCgGGGTCAAAATATTGACCACC
TRV-detect（+）：	GGACGAGTGGACTTAGATTC
TRV-detect（-）：	CACGGATCTACTTAAAGAACC
NbLHCB1.1 qRT-FP	GCCGGAAAGGCAGTAAAACTATT
NbLHCB1.1 qRT-RP	TGCCAGAAGATACAGGCTTGGG
NbLHCB1.2 qRT-FP	TCACCGGAAAGGGTCCATTG
NbLHCB1.2 qRT-RP	TCCAGGGACGAAGTTTGTGG
NbLHCB1.3 qRT-FP	GTTGTCGACCCACTCTACCC
NbLHCB1.3 qRT-RP	CCTTGAGCTCAGCAAATGCC
NbLHCB1.4 qRT-FP	CTACCCACTTGACTGCTGCT
NbLHCB1.4 qRT-RP	AAGAAGCCGAAGGTGTCGAA
NbLHCB1.5 qRT-FP	CCGTGAGTTGGAGGTGATCC
NbLHCB1.5 qRT-RP	ACACCATTACGGGCCAAGAG
NbLHCB2.1 qRT-RP	ACAGCTCTTAAGTCACAGAACG
NbLHCB2.1 qRT-RP	CTCGGAGAATGGTCCCAAGT
NbLHCB2.2 qRT-RP	CCACTATGCGACGTACCGTT
NbLHCB2.2 qRT-RP	CGCGGTATCCCACCCATAAT
NbLHCB2.3 qRT-RP	GCCGGACAGTGGCTAAATCA
NbLHCB2.3 qRT-RP	TCCCATCCGTAATCACCGGG
NbLHCB4.1 qRT-RP	TTGGTTTGGGGAAACCTGCT
NbLHCB4.1 qRT-RP	AGCCCATGGTGTCGATTTCA
NbLHCB4.2 qRT-RP	CTACCCACTTGACTGCTGCT
NbLHCB4.2 qRT-RP	AAGAAGCCGAAGGTGTCGAA
NbLHCB5 qRT-RP	AATTCAGCGGTGTAGCGAGG
NbLHCB5 qRT-RP	ACTCCGGGATTTCGTACCAC
NbLHCB6 qRT-RP	GCTGCATTGCTGAATGGCTT
NbLHCB6 qRT-RP	AATGCACCTCTTGGGAGTGG
TuMV CP-1 Probe FP	GCAGGTGAAA CGCTTGATGC
TuMV CP-1 Probe RP	TTTAGAGCCA CTCTTTTCTC
TuMV CP-2 Probe FP	CTATCCAACA CACGTTCAAC
TuMV CP-2 Probe RP	ACGTCACTGA AATGGGCCAT
qRT-NbAO(+)	CTATGCAACGACCAACCCCA
qRT-NbAO(-)	TGCTTCCAGCCGTAATCCC
qRT-NbCAT(+)	CGGTCTCCTGGGGTTCAGAC
qRT-NbCAT(-)	AGCTCTCCTGAATGTTGGTCTTC
qRT-NbRBOHA(+)	ACAAATGTCTAAGCCTCCC
qRT-NbRBOHA(-)	GCTCCATAAGGTCCATCTATT
qRT-NbRBOHB(+)	TGGTCAATGCATAGCTCGAA
qRT-NbRBOHB(-)	AAAGAAAGTTTGCAGCCGAGC
qRT-NbRBOHC(+)	CGCACCACCATCACCATCAT
qRT-NbRBOHC(-)	TCTTTTTGCCGCCTCGTTTG
qRT-NbRBOHE(+)	AAGAAGCTCGCAACGGGTTT
qRT-NbRBOHE(-)	ATCTTCCGATGGCACCGC
qRT-NbSOD(Cu Zn)(+)	TGGTGCTCCTGAAGATGAGGTG
qRT-NbSOD(Cu Zn)(-)	CACAGAATGCGTACCATCTTCC
qRT-SOD(Fe)(+）	AATGAAGCCCAACGGAGGAG
qRT-SOD(Fe)(-）	TCCTCAGGTTTGTACGCGAG
qRT-SOD(Mn)(+)	CCTTAGCAACAGGGCTAGGGT
qRT-SOD(Mn)(-)	CAGTGCTCCATAGTCGTAAGGAA
NbtAPX-qRT-PCR-FP	CATCTTCCGCTACCAGCGAT
NbtAPX-qRT-PCR-RP	ATTTCGGCGAGGCTAACGTG
NbGR1&2-qRT-PCR-FP	ATGGTACACAGCCTGGGGAA
NbGR1&2-qRT-PCR-RP	ATCCACGAAGCACACACCTT
NbGR3&4-qRT-PCR-FP	ACCATGGTCGTCGGCCTAA
NbGR3&4-qRT-PCR-RP	CTAGGCACATTGGTGCGAGA
1NbCAB13-DGS Lic-FP	CgACgACAAgACCgTCACCGGTTATCCATGGGAGATGGG
1-2NbCAB13 AO-DGS-RP	TTCTTGTAATTACACGGATAGGGTCAAAATATTGACCACC
1-3NbCAB13 AO-DGS-FP	GGTGGTCAATATTTTGACCCTATCCGTGTAATTACAAGAA
1-4NbAO-DGS Lic-RP	gAggAgAagAgCCgTCgTAACTTGTATGCTGCAAGTG
2-2NbCAB13 CAT-DGS-RP	CGAGTCTGGAGAAGCTTATCGGGTCAAAATATTGACCACC
2-3NbCAB13 CAT-DGS-FP	GGTGGTCAATATTTTGACCCGATAAGCTTCTCCAGACTCG
2-4NbCAT-DGS Lic-RP	gAggAgAagAgCCgTCgTCTGCATGACGACAAGGATC
3-2NbCAB13 RBOHA-DGS-RP	AGAACTTCCAAAGAAAAAGCGGGTCAAAATATTGACCACC
3-3NbCAB13 RBOHA-DGS-FP	GGTGGTCAATATTTTGACCCGCTTTTTCTTTGGAAGTTCT
3-4NbRBOHA-DGS Lic-RP	gAggAgAagAgCCgTCgTGATGTTGTCATCAAAGGGT
4-2NbCAB13 RBOHB-DGS-RP	ATCTCTACGTAGGATTCATCGGGTCAAAATATTGACCACC
4-3NbCAB13 RBOHB-DGS-FP	GGTGGTCAATATTTTGACCCGATGAATCCTACGTAGAGAT
4-4NbRBOHB-DGS Lic-RP	gAggAgAagAgCCgTCgTGAAACTTGTTTGAAGAAGT
5-2NbCAB13 RBOHC-DGS-RP	GACTCCTTATTCATACCTATGGGTCAAAATATTGACCACC
5-3NbCAB13 RBOHC-DGS-FP	GGTGGTCAATATTTTGACCCATAGGTATGAATAAGGAGTC
5-4NbRBOHC-DGS Lic-RP	gAggAgAagAgCCgTCgTCTGTGATTCTACCATCAGC
6-2NbCAB13 RBOHE-DGS-RP	CGCCATATTCTCAAACTCCTGGGTCAAAATATTGACCACC
6-3NbCAB13 RBOHE-DGS-FP	GGTGGTCAATATTTTGACCCAGGAGTTTGAGAATATGGCG
6-4NbRBOHE-DGS Lic-RP	gAggAgAagAgCCgTCgTCTCCTGGTGCTGATGTTAT
8-2NbCAB13 SOD(CuZn)-DGS-RP	ACGGCAACGGCTTTCACCATGGGTCAAAATATTGACCACC
8-3NbCAB13 SOD(CuZn)-DGS-FP	GGTGGTCAATATTTTGACCCATGGTGAAAGCCGTTGCCGT
8-4NbSOD(CuZn)-DGS Lic-RP	gAggAgAagAgCCgTCgCCAGCAGGATTGTAATGTGG
9-2NbCAB13 SOD(Fe)-DGS-RP	TGATGCTTCCCCCAGTGGAAGGGTCAAAATATTGACCACC
9-3NbCAB13 SOD(Fe)-DGS-FP	GGTGGTCAATATTTTGACCCTTCCACTGGGGGAAGCATCA
9-4NbSOD(Fe)-DGS Lic-RP	gAggAgAagAgCCgTCgCAAGTATTATGTCTTGTAGT
10-2NbCAB13 SOD(Mn)-DGS-RP	TTGTACTGCAAGTAGTATGCGGGTCAAAATATTGACCACC
10-3NbCAB13 SOD(Mn)-DGS-FP	GGTGGTCAATATTTTGACCCGCATACTACTTGCAGTACAA
10-4NbSOD(Mn)-DGS Lic-RP	gAggAgAagAgCCgTCgATTCTTTCTCATAAATTTCA
11-2NbCAB13 tAPX-DGS-RP	CCATATTTCATGGGAAGTTTGGGTCAAAATATTGACCACC
11-3NbCAB13 tAPX-DGS-FP	GGTGGTCAATATTTTGACCCAAACTTCCCATGAAATATGG
11-4NbtAPX-DGS Lic-RP	gAggAgAagAgCCgTCgAAAGTAGGAATTGTCAAACT
12-2NbCAB13 GR1&2-DGS-RP	TTGGGTACGCATCCACGAAGGGGTCAAAATATTGACCACC
12-3NbCAB13 GR1&2-DGS-FP	GGTGGTCAATATTTTGACCCCTTCGTGGATGCGTACCCAA
12-4NbGR1&2-DGS Lic-RP	gAggAgAagAgCCgTCgGCAACTCGGCATTTTTATTG
13-2NbCAB13 GR3&4-DGS-RP	CATAGTGCTGTTCTTCTTGAGGGTCAAAATATTGACCACC
13-3NbCAB13 GR3&4-DGS-FP	GGTGGTCAATATTTTGACCCTCAAGAAGAACAGCACTATG
13-4NbGR3&4-DGS Lic-RP	gAggAgAagAgCCgTCgTTATGCAAAAGCTTCTTCCA
