# Supplementary material for: Downregulation of Light-Harvesting Complex II Induces ROS-Mediated Defense Against Turnip Mosaic Virus Infection in Nicotiana benthamiana
Source: Front Microbiol. 2021 Jul 5;12:690988. doi: 10.3389/fmicb.2021.690988 (PMC8287655; doi:10.3389/fmicb.2021.690988)
Supplement: Supplementary Table 2 — Accession numbers of Nicotiana benthamiana genes. [file Table_2.XLSX]

## Sheet: Sheet1
Gene name	Gene ID
NbLHCB3	Niben101Scf07510g00016.1
NbAO	Niben101Scf00151g10011.1
NbRBOHA	Niben101Scf02261g01002.1
NbRBOHB	Niben101Scf00369g05010.1
NbRBOHC	Niben101Scf02581g04013.1
NbRBOHE	Niben101Scf06461g09016.1
NbCAT	Niben101Scf12935g00046.1
NbSOD(Cu Zn)	Niben101Ctg14566g00003.1
NbSOD(Fe)	Niben101Scf00860g03018.1
NbSOD(Mn)	Niben101Scf09401g00007.1
NbtAPX	Niben101Scf03804g01001.1
NbGR1	Niben101Scf02469g01001.1
NbGR2	Niben101Scf07748g00010.1
NbGR3	Niben101Scf09459g00003.1
NbGR4	Niben101Scf03208g02006.1
NbLHCB1.1	Niben101Scf12382g00021.1
NbLHCB1.2	Niben101Scf02289g04006.1
NbLHCB1.3	Niben101Scf03455g01031.1
NbLHCB1.4	Niben101Scf01677g06001.1
NbLHCB1.5	Niben101Scf08088g04018.1
NbLHCB2.1	Niben101Scf01987g00015.1
NbLHCB2.2	Niben101Scf01548g00002.1
NbLHCB2.3	Niben101Scf04318g01016.1
NbLHCB4.1	Niben101Scf11384g00027.1
NbLHCB4.2	Niben101Scf08975g01010.1
NbLHCB5	Niben101Scf02459g00024.1
NbLHCB6	Niben101Scf02513g08007.1
